# Supplementary material for: The Fungicidal Action of Micafungin is Independent on Both Oxidative Stress Generation and HOG Pathway Signaling in Candida albicans
Source: Microorganisms. 2020 Nov 26;8(12):1867. doi: 10.3390/microorganisms8121867 (PMC7768384; doi:10.3390/microorganisms8121867)
Supplement: Supplementary file 1 [file microorganisms-08-01867-s001.zip]

Archive with 1 entries (1 files):
- microorganisms-1009710-supplementary.pptx
